# Supplementary material for: Performance of disk diffusion, gradient test, and VITEK 2 for carbapenem susceptibility testing in OXA-48-like carbapenemase-producing Enterobacterales: a comparative study
Source: J Clin Microbiol. 2025 Apr 16;63(5):e01893-24. doi: 10.1128/jcm.01893-24 (PMC12077119; doi:10.1128/jcm.01893-24)
Supplement: Tables S1 to S8 — MIC calling ranges of the tests and detailed and comparative MIC distributions and disk diffusion zone diameters of the isolates. [file jcm.01893-24-s0001.xlsx]

## Sheet: MIC calling ranges
Table S1. MIC calling ranges for different test methods.
Test name	Carbapenem	MIC range
BMD	meropenem	≤0.03125 - (≥64)
	imipenem	≤0.0625 - (≥32)
	ertapenem	≤0.001953125 - (≥16)
ETEST	meropenem
	imipenem	≤0.002 - (≥32)
	ertapenem
VITEK 2 AST-N223	meropenem	≤0.25 - (≥16)
	imipenem
	ertapenem	≤0.5 - (≥8)
VITEK 2 AST-N428	meropenem	≤0.25 - (≥16)
	imipenem
	ertapenem	≤0.12 - (≥8)
VITEK 2 AST-N432*	meropenem	≤0.25 - (≥16)
	ertapenem	≤0.12 - (≥8)
BMD, broth microdilution; MIC, minimum inhibitory concentration. *Imipenem is not available on the AST-N432 card. None of the VITEK 2 cards can determine precise MIC values ≤0.25 mg/L for meropenem, and VITEK-AST N223 does not provide precise MIC values ≤0.5 mg/L for ertapenem. This limitation affects the ability to apply EUCAST screening cut-off values (>0.125 mg/L ) for carbapenemase screening.

## Sheet: Categorical distribution_CLSI
Table S2. Categorization of susceptibility results of the isolates according to CLSI breakpoints
		Categorical Distribution
		OXA-48-like						Controls
Antibiotic	Method	S	I	R	%R	Total#		S	I	R	%R	Total#
Ertapenem	Broth microdilution	14	23	70	65.4	107		37	28	77	54.2	142
	Disk diffusion	8	14	85	79.4	107		34	25	83	58.5	142
	Gradient test (ETEST)	16	24	67	62.6	107		35	24	83	58.5	142
	VITEK 2 AST-N223	10	1	93	89.4	104		23	7	94	75.8	124
	VITEK 2 AST-N428	12	12	82	77.4	106		36	15	91	64.1	142
	VITEK 2 AST-N432	13	7	87	81.3	107		31	18	93	65.5	142
Imipenem*	Broth microdilution	49	34	24	22.4	107		107	18	17	12.0	142
	Disk diffusion	31	43	33	30.8	107		110	13	19	13.4	142
	Gradient test (ETEST)	54	19	34	31.8	107		98	17	27	19.0	142
	VITEK 2 AST-N223	36	38	28	27.5	102		88	15	16	13.4	119
	VITEK 2 AST-N428	61	14	30	28.6	105		113	12	15	10.7	140
Meropenem	Broth microdilution	70	14	23	21.5	107		98	14	30	21.1	142
	Disk diffusion	47	34	26	24.3	107		93	21	28	19.7	142
	Gradient test (ETEST)	76	10	21	19.6	107		99	12	31	21.8	142
	VITEK 2 AST-N223	50	21	33	31.7	104		80	16	28	22.6	124
	VITEK 2 AST-N428	41	33	33	30.8	107		102	14	26	18.3	142
	VITEK 2 AST-N432	47	20	40	37.4	107		98	16	28	19.7	142
While results were obtained for all isolates by BMD. ETEST and DD. VITEK 2 MICs for some isolates could not be determined by N223/N428 cards.

## Sheet: Ertapenem- MIC
Table S3. Distribution of ertapenem MIC values of Etest and Vitek 2 compared to reference BMD in overall, OXA-48-like group and control group
Ertapenem - overall (OXA-48-like and control group)																						Ertapenem - OXA-48-like																									Ertapenem - Control
			BMD																Total						BMD																Total						BMD
			<=0.00195312	0.00390625	0.0078125	0.015625	0.03125	0.0625	0.125	0.25	0.5	1	2	4	8	16	>16								<=0.00195312	0.00390625	0.0078125	0.015625	0.03125	0.0625	0.125	0.25	0.5	1	2	4	8	16	>16								<=0.00195312	0.00390625	0.0078125
			2	0	1	1	2	3	0	8	34	51	52	33	20	15	27		249						0	0	0	0	0	2	0	3	9	23	29	16	10	4	11		107						2	0	1
			ETEST																						ETEST																						ETEST
			<0.002	0.002	0.004	0.008	0.016	0.032	0.064	0.125	0.25	0.5	1	2	4	8	16	>=32							<0.002	0.002	0.004	0.008	0.016	0.032	0.064	0.125	0.25	0.5	1	2	4	8	16	>=32							<0.002	0.002	0.004
			0	0	0	1	4	3	1	2	10	30	48	54	24	26	9	37	249						0	0	0	0	0	2	0	1	3	10	24	26	9	13	6	13	107						0	0	0
			VITEK 2 AST-N223																						VITEK 2 AST-N223																						VITEK 2 AST-N223
			<=0.5	1	2	4	>=8																		<=0.5	1	2	4	>=8																		<=0.5	1	2
			33	8	14	101	72												228						10	1	6	57	30												104						23	7	8
			VITEK 2 AST-N428																						VITEK 2 AST-N428																						VITEK 2 AST-N428
			<0.012	0.25	0.5	1	2	4	>=8																<0.012	0.25	0.5	1	2	4	>=8																<0.012	0.25	0.5
			14	23	11	27	51	15	107										248						3	9	0	12	33	1	48										106						11	14	11
			VITEK 2 AST-N432																						VITEK 2 AST-N432																						VITEK 2 AST-N432
			<0.012	0.25	0.5	1	2	4	>=8																<0.012	0.25	0.5	1	2	4	>=8																<0.012	0.25	0.5
			12	24	8	25	48	20	112										249						3	8	2	7	35	2	50										107						9	16	6
			BMD															Total							BMD															Total							BMD
			S									R													S									R													S
			<=0.00195312	0.00390625	0.0078125	0.015625	0.03125	0.0625	0.125	0.25	0.5	1	2	4	8	16	>16								<=0.00195312	0.00390625	0.0078125	0.015625	0.03125	0.0625	0.125	0.25	0.5	1	2	4	8	16	>16								<=0.00195312	0.00390625	0.0078125
ETEST	S	<=0.002	0	0	0	0	0	0	0	0	0	0	0	0	0	0	0	0				ETEST		<=0.002	0	0	0	0	0	0	0	0	0	0	0	0	0	0	0	0				ETEST		<=0.002	0	0	0
		0.004	0	0	0	0	0	0	0	0	0	0	0	0	0	0	0	0						0.004	0	0	0	0	0	0	0	0	0	0	0	0	0	0	0	0						0.004	0	0	0
		0.008	0	0	0	0	0	1	0	0	0	0	0	0	0	0	0	1						0.008	0	0	0	0	0	0	0	0	0	0	0	0	0	0	0	0						0.008	0	0	0
		0.016	0	0	1	1	2	0	0	0	0	0	0	0	0	0	0	4						0.016	0	0	0	0	0	0	0	0	0	0	0	0	0	0	0	0						0.016	0	0	1
		0.032	1	0	0	0	0	1	0	1	0	0	0	0	0	0	0	3						0.032	0	0	0	0	0	1	0	1	0	0	0	0	0	0	0	2						0.032	1	0	0
		0.064	1	0	0	0	0	0	0	0	0	0	0	0	0	0	0	1						0.064	0	0	0	0	0	0	0	0	0	0	0	0	0	0	0	0						0.064	1	0	0
		0.125	0	0	0	0	0	1	0	1	0	0	0	0	0	0	0	2						0.125	0	0	0	0	0	1	0	0	0	0	0	0	0	0	0	1						0.125	0	0	0
		0.25	0	0	0	0	0	0	0	4	6	0	0	0	0	0	0	10						0.25	0	0	0	0	0	0	0	2	1	0	0	0	0	0	0	3						0.25	0	0	0
		0.5	0	0	0	0	0	0	0	1	20	9	0	0	0	0	0	30						0.5	0	0	0	0	0	0	0	0	8	2	0	0	0	0	0	10						0.5	0	0	0
	R	1	0	0	0	0	0	0	0	1	4	30	12	1	0	0	0	48						1	0	0	0	0	0	0	0	0	0	17	7	0	0	0	0	24						1	0	0	0
		2	0	0	0	0	0	0	0	0	3	9	28	13	1	0	0	54						2	0	0	0	0	0	0	0	0	0	3	16	7	0	0	0	26						2	0	0	0
		4	0	0	0	0	0	0	0	0	1	3	7	10	3	0	0	24						4	0	0	0	0	0	0	0	0	0	1	3	3	2	0	0	9						4	0	0	0
		8	0	0	0	0	0	0	0	0	0	0	5	7	11	3	0	26						8	0	0	0	0	0	0	0	0	0	0	3	4	5	1	0	13						8	0	0	0
		16	0	0	0	0	0	0	0	0	0	0	0	2	3	4	0	9						16	0	0	0	0	0	0	0	0	0	0	0	2	2	2	0	6						16	0	0	0
		>16	0	0	0	0	0	0	0	0	0	0	0	0	2	8	27	37						>16	0	0	0	0	0	0	0	0	0	0	0	0	1	1	11	13						>16	0	0	0
			2	0	1	1	2	3	0	8	34	51	52	33	20	15	27	249							0	0	0	0	0	2	0	3	9	26	30	17	10	4	11	107							2	0	1
			BMD					Total																	BMD					Total																	BMD
			S	R																					S	R																					S	R
			<=0.5	1	2	4	>=8																		<=0.5	1	2	4	>=8																		<=0.5	1	2
VITEK 2 AST-N223	S	<=0.5	26	6	1	0	0	33														VITEK 2 AST-N223	S	<=0.5	10	0	0	0	0	10														VITEK 2 AST-N223	S	<=0.5	16	6	1
	R	1	3	3	2	0	0	8															R	1	0	0	1	0	0	1															R	1	3	3	1
		2	5	8	1	0	0	14																2	2	4	0	0	0	6																2	3	4	1
		4	8	31	39	20	3	101																4	1	19	25	10	2	57																4	7	12	14
		>=8	1	0	2	12	57	72																>=8	0	0	1	6	23	30																>=8	1	0	1
			43	48	45	32	60	228																	14	26	29	17	25	104																	30	25	18
			BMD							Total															BMD							Total															BMD
			S			R																			S			R																			S
			<=0.125	0.25	0.5	1	2	4	>=8																<=0.125	0.25	0.5	1	2	4	>=8																<=0.125	0.25	0.5
VITEK 2 AST-N428	S	<=0.12	9	3	1	1	0	0	0	14												VITEK 2 AST-N428	S	<=0.12	2	1	0	0	0	0	0	3												VITEK 2 AST-N428	S	<=0.12	7	2	1
		0.25	0	4	13	4	1	1	0	23														0.25	0	2	6	0	0	1	0	9														0.25	0	2	7
		0.5	0	0	4	2	4	1	0	11														0.5	0	0	0	0	0	0	0	0														0.5	0	0	4
	R	1	0	0	7	15	3	2	0	27													R	1	0	0	2	8	1	1	0	12													R	1	0	0	5
		2	0	0	7	20	23	1	0	51														2	0	0	1	13	18	1	0	33														2	0	0	6
		4	0	1	2	3	4	5	0	15														4	0	0	0	0	1	0	0	1														4	0	1	2
		>=8	0	0	0	6	16	24	61	107														>=8	0	0	0	2	8	13	25	48														>=8	0	0	0
			9	8	34	51	51	34	61	248															2	3	9	26	29	17	25	106															7	5	25
			BMD							Total															BMD							Total															BMD
			S			R																			S			R																			S
			<=0.125	0.25	0.5	1	2	4	>=8																<=0.125	0.25	0.5	1	2	4	>=8																<=0.125	0.25	0.5
VITEK 2 AST-N432	S	<=0.12	9	2	0	1	0	0	0	12												VITEK 2 AST-N432	S	<=0.12	2	1	0	0	0	0	0	3												VITEK 2 AST-N432	S	<=0.12	7	1	0
		0.25	0	5	13	4	2	0	0	24														0.25	0	2	5	0	1	0	0	8														0.25	0	3	8
		0.5	0	0	4	1	3	0	0	8														0.5	0	0	1	0	1	0	0	2														0.5	0	0	3
	R	1	0	0	6	12	3	3	1	25													R	1	0	0	0	5	0	2	0	7													R	1	0	0	6
		2	0	0	8	20	19	1	0	48														2	0	0	3	15	16	1	0	35														2	0	0	5
		4	0	0	3	5	8	4	0	20														4	0	0	0	0	2	0	0	2														4	0	0	3
		>=8	0	1	0	8	17	25	61	112														>=8	0	0	0	3	9	13	25	50														>=8	0	1	0
			9	8	34	51	52	33	62	249															2	3	9	23	29	16	25	107															7	5	25
	Grey fill:	Number of isolates with MIC values determined with +/- 1 log difference compared to BMD
	Blue fill:	Number of outlier MIC values
[truncated: 14 more columns]

## Sheet: Imipenem-MIC
Table S4. Distribution of imipenem MIC values of Etest and Vitek 2 compared to reference BMD in overall, OXA-48-like group and control group
Imipenem - overall (OXA-48-like and control group)																					Imipenem - OXA-48-like																					Imipenem - control
			BMD																Total					BMD																Total					BMD
			<=0.0625	0.125	0.25	0.5	1	2	4	8	16	32	>32											<=0.0625	0.125	0.25	0.5	1	2	4	8	16	32	>32											<=0.0625	0.125	0.25	0.5	1
			4	15	32	46	52	47	29	14	5	2	3						249					0	0	3	16	30	34	11	8	1	2	2						107					4	15	29	32	27
			ETEST																					ETEST																					ETEST
			<0.002	0.002	0.004	0.008	0.016	0.032	0.064	0.125	0.25	0.5	1	2	4	8	16	>=32						<0.002	0.002	0.004	0.008	0.016	0.032	0.064	0.125	0.25	0.5	1	2	4	8	16	>=32						<0.002	0.002	0.004	0.008	0.016
			0	0	0	0	0	0	0	10	30	59	53	36	22	15	7	17	249					0	0	0	0	0	0	0	0	2	27	25	19	13	10	3	8	107					0	0	0	0	0
			VITEK 2 AST-N223																					VITEK 2 AST-N228																					VITEK 2 AST-N428
			<=0.25	0.5	1	2	4	8	>=16															<=0.25	0.5	1	2	4	8	>=16															<=0.25	0.5	1	2	4
			48	20	56	53	12	10	22										221					9	3	24	38	9	5	14										102					39	17	32	15	3
			VITEK 2 AST-N428																					VITEK 2 AST-N428																					VITEK 2 AST-N432
			<=0.25	0.5	1	2	4	8	>=16															<=0.25	0.5	1	2	4	8	>=16															<=0.25	0.5	1	2	4
			50	48	56	50	18	14	9										245					1	10	50	14	22	5	3										105					44	25	44	12	7
			BMD										Total											BMD										Total											BMD
			S						I	R														S						I	R														S
			<=0.0625	0.125	0.25	0.5	1	2	4	8	16	>=32												<=0.0625	0.125	0.25	0.5	1	2	4	8	16	>=32												<=0.0625	0.125	0.25	0.5	1
ETEST	S	<=0.064	0	0	0	0	0	0	0	0	0	0	0								ETEST	S	<=0.064	0	0	0	0	0	0	0	0	0	0	0								ETEST	S	<=0.064	0	0	0	0	0
		0.125	3	5	1	1	0	0	0	0	0	0	10										0.125	0	0	0	0	0	0	0	0	0	0	0										0.125	3	5	1	1	0
		0.25	0	10	16	4	0	0	0	0	0	0	30										0.25	0	0	1	1	0	0	0	0	0	0	2										0.25	0	10	15	3	0
		0.5	0	0	15	25	16	2	1	0	0	0	59										0.5	0	0	2	11	12	1	1	0	0	0	27										0.5	0	0	13	14	4
		1	0	0	0	14	27	11	1	0	0	0	53										1	0	0	0	3	12	9	1	0	0	0	25										1	0	0	0	11	15
		2	0	0	0	3	10	21	2	0	0	0	36										2	0	0	0	1	3	13	2	0	0	0	19										2	0	0	0	2	7
	I	4	1	0	0	1	4	10	5	1	0	0	22									I	4	0	0	0	0	3	6	3	1	0	0	13									I	4	1	0	0	1	1
	R	8	0	0	0	0	0	8	4	3	0	0	15									R	8	0	0	0	0	0	5	3	2	0	0	10									R	8	0	0	0	0	0
		16	0	0	0	0	0	0	2	5	0	0	7										16	0	0	0	0	0	0	0	3	0	0	3										16	0	0	0	0	0
		>=32	0	0	0	0	0	0	3	5	4	5	17										>=32	0	0	0	0	0	0	1	2	1	4	8										>=32	0	0	0	0	0
			4	15	32	48	57	52	18	14	4	5	249											0	0	3	16	32	37	11	7	2	4	107											4	15	29	32	27
			BMD							Total														BMD							Total														BMD
			S				I	R																S				I	R																S				I
			<=0.25	0.5	1	2	4	8	>=16															<=0.25	0.5	1	2	4	8	>=16															<=0.25	0.5	1	2	4
VITEK 2 AST-N223	S	<=0.25	33	11	4	0	0	0	0	48											VITEK 2 AST-N223	S	<=0.25	2	5	2	0	0	0	0	9											Vitek AST-N223	S	<=0.25	31	6	2	0	0
		0.5	8	7	4	1	0	0	0	20													0.5	1	0	2	0	0	0	0	3													0.5	7	7	2	1	0
		1	1	22	23	8	2	0	0	56													1	0	9	9	5	1	0	0	24													1	1	13	14	3	1
		2	0	3	17	29	2	2	0	53													2	0	2	13	21	2	0	0	38													2	0	1	4	8	0
	I	4	1	0	3	3	4	1	0	12												I	4	0	0	2	3	3	1	0	9												I	4	1	0	1	0	1
	R	8	0	0	0	3	4	3	0	10												R	8	0	0	0	2	1	2	0	5												R	8	0	0	0	1	3
		>=16	0	0	1	3	4	6	8	22													>=16	0	0	1	2	4	3	4	14													>=16	0	0	0	1	0
			43	43	52	47	16	12	8	221														3	16	31	37	11	6	4	102														40	27	23	14	5
			BMD							Total														BMD							Total														BMD
			S				I	R																S				I	R																S				I
VITEK 2 AST-N428			<=0.25	0.5	1	2	4	8	>=16												VITEK 2 AST-N428			<=0.25	0.5	1	2	4	8	>=16												Vitek AST-N428			<=0.25	0.5	1	2	4
	S	<=0.25	36	7	2	0	0	0	0	45												S	<=0.25	0	1	0	0	0	0	0	1												S	<=0.25	36	6	2	0	0
		0.5	6	16	8	4	1	0	0	35													0.5	2	4	3	1	0	0	0	10													0.5	4	12	5	3	1
		1	7	23	32	29	2	1	0	94													1	1	11	17	20	1	0	0	50													1	6	12	15	9	1
		2	0	2	11	6	4	3	0	26													2	0	0	7	3	3	1	0	14													2	0	2	4	3	1
	I	4	1	0	3	7	9	8	1	29												I	4	0	0	3	6	6	6	1	22												I	4	1	0	0	1	3
	R	8	0	0	0	4	2	2	4	12												R	8	0	0	0	2	1	1	1	5												R	8	0	0	0	2	1
		>=16	0	0	0	0	0	0	4	4													>=16	0	0	0	0	0	0	3	3													>=16	0	0	0	0	0
			50	48	56	50	18	14	9	245														3	16	32	35	11	7	5	105														47	32	26	18	7
	Grey fill:	Number of isolates with MIC values determined with +/- 1 log difference compared to BMD
	Blue fill:	Number of outlier MIC values
[truncated: 12 more columns]

## Sheet: Meropenem-MIC
Table S5. Distribution of meropenem MIC values of Etest and Vitek 2 compared to reference BMD in overall, OXA-48-like group and control group
Meropenem - overall (OXA-48-like and control group)																					Meropenem OXA-48-like																					Meropenem - Control
			BMD																Total					BMD																Total					BMD
			<=0.03125	0.0625	0.125	0.25	0.5	1	2	4	8	16	32	64	>64									<=0.03125	0.0625	0.125	0.25	0.5	1	2	4	8	16	32	64	>64									<=0.03125	0.0625	0.125	0.25	0.5
			7	3	17	45	43	53	28	23	15	4	7	4	0				249					0	0	3	19	14	34	14	12	0	3	5	3	0				107					7	3	14	26	29
			ETEST																					ETEST																					ETEST
			<0.002	0.002	0.004	0.008	0.016	0.032	0.064	0.125	0.25	0.5	1	2	4	8	16	>=32						<0.002	0.002	0.004	0.008	0.016	0.032	0.064	0.125	0.25	0.5	1	2	4	8	16	>=32						<0.002	0.002	0.004	0.008	0.016
			0	0	0	0	0	3	7	18	42	57	48	22	13	14	7	18	249					0	0	0	0	0	0	0	5	18	29	24	10	6	3	1	11	107					0	0	0	0	0
			VITEK 2 AST-N223																					VITEK 2 AST-N223																					VITEK 2 AST-N223
			<=0.25	0.5	1	2	4	8	>=16															<=0.25	0.5	1	2	4	8	>=16															<=0.25	0.5	1	2	4
			47	20	63	37	38	5	18										228					14	3	33	21	20	0	13										104					33	17	30	16	18
			VITEK 2 AST-N428																					VITEK 2 AST-N428																					VITEK 2 AST-N428
			<=0.25	0.5	1	2	4	8	>=16															<=0.25	0.5	1	2	4	8	>=16															<=0.25	0.5	1	2	4
			66	28	49	47	34	7	18										249					19	7	15	33	18	2	13										107					47	21	34	14	16
			VITEK 2 AST-N432																					VITEK 2 AST-N432																					VITEK 2 AST-N432
			<=0.25	0.5	1	2	4	8	>=16															<=0.25	0.5	1	2	4	8	>=16															<=0.25	0.5	1	2	4
			62	23	60	36	40	12	16										249					16	6	25	20	23	6	11										107					46	17	35	16	17
			BMD												Total									BMD												Total									BMD
				S							I		R												S							I		R											S
				<=0.03125	0.0625	0.125	0.25	0.5	1	2	4	8	16	>=32											<=0.03125	0.0625	0.125	0.25	0.5	1	2	4	8	16	>=32										<=0.03125	0.0625	0.125	0.25	0.5
ETEST	S	<=0.032		3	0	0	0	0	0	0	0	0	0	0	3						ETEST	S	<=0.032		0	0	0	0	0	0	0	0	0	0	0	0						ETEST	S	<=0.032	3	0	0	0	0
		0.064		3	3	1	0	0	0	0	0	0	0	0	7								0.064		0	0	0	0	0	0	0	0	0	0	0	0								0.064	3	3	1	0	0
		0.125		1	0	11	4	1	1	0	0	0	0	0	18								0.125		0	0	2	2	0	1	0	0	0	0	0	5								0.125	1	0	9	2	1
		0.25		0	0	4	25	10	2	1	0	0	0	0	42								0.25		0	0	1	12	3	2	0	0	0	0	0	18								0.25	0	0	3	13	7
		0.5		0	0	0	14	25	16	2	0	0	0	0	57								0.5		0	0	0	4	11	12	2	0	0	0	0	29								0.5	0	0	0	10	14
		1		0	0	0	2	5	29	11	1	0	0	0	48								1		0	0	0	1	0	17	6	0	0	0	0	24								1	0	0	0	1	5
		2		0	0	0	0	2	5	11	4	0	0	0	22								2		0	0	0	0	0	2	5	3	0	0	0	10								2	0	0	0	0	2
	I	4		0	0	1	0	0	0	3	8	1	0	0	13							I	4		0	0	0	0	0	0	1	5	0	0	0	6							I	4	0	0	1	0	0
		8		0	0	0	0	0	0	0	9	5	0	0	14								8		0	0	0	0	0	0	0	3	0	0	0	3								8	0	0	0	0	0
	R	16		0	0	0	0	0	0	0	0	6	1	0	7							R	16		0	0	0	0	0	0	0	0	0	1	0	1							R	16	0	0	0	0	0
		>=32		0	0	0	0	0	0	0	1	3	3	11	18								>=32		0	0	0	0	0	0	0	1	0	2	8	11								>=32	0	0	0	0	0
		Total		7	3	17	45	43	53	28	23	15	4	11	249								Total		0	0	3	19	14	34	14	12	0	3	8	107								Total	7	3	14	26	29
		BMD								Total														BMD							Total														BMD
			S				I		R															S				I		R															S				I
			<=0.25	0.5	1	2	4	8	>=16															<=0.25	0.5	1	2	4	8	>=16															<=0.25	0.5	1	2	4
ViITEK 2 AST-N223	S	<=0.25	40	6	1	0	0	0	0	47											ViITEK 2 AST-N223	S	<=0.25	11	3	0	0	0	0	0	14											ViITEK 2 AST-N223	S	<=0.25	29	3	1	0	0
		0.5	9	8	1	2	0	0	0	20													0.5	1	1	1	0	0	0	0	3													0.5	8	7	0	2	0
		1	12	17	27	7	0	0	0	63													1	7	5	18	3	0	0	0	33													1	5	12	9	4	0
		2	4	6	10	8	8	1	0	37													2	3	4	5	4	5	0	0	21													2	1	2	5	4	3
	I	4	0	2	9	7	12	8	0	38												I	4	0	1	8	6	5	0	0	20												I	4	0	1	1	1	7
		8	0	0	0	0	0	4	1	5													8	0	0	0	0	0	0	0	0													8	0	0	0	0	0
	R	>=16	0	0	0	0	2	2	14	18												R	>=16	0	0	0	0	2	0	11	13												R	>=16	0	0	0	0	0
		Total	65	39	48	24	22	15	15	228														22	14	32	13	12	0	11	104													Total	43	25	16	11	10
			BMD							Total														BMD							Total														BMD
			S				I		R															S				I		R															S				I
			<=0.25	0.5	1	2	4	8	>=16												VITEK 2 AST-N428			<=0.25	0.5	1	2	4	8	>=16															<=0.25	0.5	1	2	4
VITEK 2 AST-N428	S	<=0.25	49	13	2	2	0	0	0	66												S	<=0.25	13	6	0	0	0	0	0	19											VITEK 2 AST-N428	S	<=0.25	36	7	2	2	0
		0.5	12	9	6	1	0	0	0	28													0.5	4	0	3	0	0	0	0	7													0.5	8	9	3	1	0
		1	7	13	20	8	1	0	0	49													1	1	3	9	2	0	0	0	15													1	6	10	11	6	1
		2	4	7	18	10	7	1	0	47													2	4	4	15	7	3	0	0	33													2	0	3	3	3	4
	I	4	0	1	7	7	11	8	0	34												I	4	0	1	7	5	5	0	0	18												I	4	0	0	0	2	6
		8	0	0	0	0	2	5	0	7													8	0	0	0	0	2	0	0	2													8	0	0	0	0	0
	R	>=16	0	0	0	0	2	1	15	18												R	>=16	0	0	0	0	2	0	11	13												R	>=16	0	0	0	0	0
		Total	72	43	53	28	23	15	15	249														22	14	34	14	12	0	11	107													Total	50	29	19	14	11
			BMD							Total														BMD							Total														BMD
			S				I		R															S				I		R															S				I
			<=0.25	0.5	1	2	4	8	>=16															<=0.25	0.5	1	2	4	8	>=16															<=0.25	0.5	1	2	4
VITEK 2 AST-N432	S	<=0.25	47	10	3	2	0	0	0	62											VITEK 2 AST-N432	S	<=0.25	11	4	1	0	0	0	0	16											VITEK 2 AST-N432	S	<=0.25	36	6	2	2	0
		0.5	9	11	2	1	0	0	0	23													0.5	2	2	2	0	0	0	0	6													0.5	7	9	0	1	0
		1	11	14	25	8	2	0	0	60													1	5	3	12	4	1	0	0	25													1	6	11	13	4	1
		2	5	5	10	10	5	1	0	36													2	4	3	6	4	3	0	0	20													2	1	2	4	6	2
	I	4	0	3	12	7	11	7	0	40												I	4	0	2	12	6	3	0	0	23												I	4	0	1	0	1	8
		8	0	0	1	0	5	5	1	12													8	0	0	1	0	5	0	0	6													8	0	0	0	0	0
	R	>=16	0	0	0	0	0	2	14	16												R	>=16	0	0	0	0	0	0	11	11												R	>=16	0	0	0	0	0
		Total	72	43	53	28	23	15	15	249														22	14	34	14	12	0	11	107													Total	50	29	19	14	11
	Grey fill:	Number of isolates with MIC values determined with +/- 1 log difference compared to BMD
	Blue fill:	Number of outlier MIC values
[truncated: 12 more columns]

## Sheet: zone diameters
Table S6. Distribution of DD zone diameters compared to MIC values determined by reference BMD in overall, OXA-48-like group and control group
	Overall (OXA-48-like and control group)																																				OXA-48-like
		Distribution of ertapenem zone diameters																																		Distribution of ertapenem zone diameters
		R																	S																			R
		6	7	8	9	10	11	12	13	14	15	16	17	18	19	20	21	22	23	24	25	26	27	28	29	30	31	32	33	34	35							6	7	8	9	10	11	12	13	14	15	16	17
S	<=0.00195312																							1				1				2				S	0.0625
	0.0078125																									1						1					0.25
	0.015625																										1					1					0.5
	0.03125																						1				1					2				R	1										1	2	4
	0.0625																					2									1	3					2						1	2	3	3	4	6	4
	0.25														1				3			2		1	1							8					4			1	3		2	1	1	2	1	2	3
	0.5													1	1	9	3	5	8	4	2	1										34					8				4	1	2	3
R	1								1	1	3	4	7	9	10	4	6	6														51					16		1		1		2
	2						1	3	4	5	7	8	7	12	1	3	1															52					>16	9	2
	4			1	3	1	2	2	5	6	3	5	5																			33
	8	1	1		6	1	2	7				1	1																			20						9	3	1	8	1	7	6	4	5	6	10	11
	16	2	1	2	3	3	3		1																							15
	>16	18	6	2			1																									27
		21	8	5	12	5	9	12	11	12	13	18	20	22	13	16	10	11	11	4	2	5	1	2	1	1	2	1			1	249
		Distribution of imipenem zone diameters																																				Distribution of imipenem zone diameters
		R													I			S
		6	7	8	9	10	11	12	13	14	15	16	17	18	19	20	21	22	23	24	25	26	27	28	29	30	31	32	33	34	35	36	37					R
S	<=0.0625																	1						1				1			1			4				6	7	8	9	10	11	12	13	14	15	16	17
	0.125																					1		5	4	2	1	2						15		S	0.25
	0.25																			3	4	3	2	7	6	5		1		1				32			0.5
	0.5															1	2	3	13	9	5	4	4	2	2	1	1						1	48			1
	1														1	6	4	12	13	7	6	6	2											57			2
	2													4	10	8	4	12	7	2	2	2		1										52		I	4									1		1	2
I	4									1		1	5	6	1	2		1	1															18		R	8							2		1	2	1	1
R	8			1				2	1	1	2	4	2		1																			14			16				1
	16				2		2																											4			32	1					1
	32	1					1																											2			>32	2
	>32	3																																3
																																						3	0	0	1	0	1	2	0	2	2	2	3
		4		1	2		3	2	1	2	2	5	7	10	13	17	10	29	34	21	17	16	8	16	12	8	2	4		1	1		1	249
		Distribution of meropenem zone diameters																																				Distribution of meropenem zone diameters
		R										I						S																				R										I
		6	7	8	9	10	11	12	13	14	15	16	17	18	19	20	21	22	23	24	25	26	27	28	29	30	31	32	33	34	35	36						6	7	8	9	10	11	12	13	14	15	16	17
S	<=0.03125																									3	2				1	1	7			S	0.125
	0.0625																							1		1	1						3				0.25
	0.125																			2	1	2	3		5	2		2					17				0.5
	0.25															1		2	5	5	7	10	5	4	4			1	1				45				1
	0.5															1	4	4	7	8	7	5	3	2		1	1						43				2											1	1
	1															6	7	13	13	5	3	1	2	1	2								53			I	4											2	4
	2											1	1	1	3	4	3	7	3	1	1	1	1		1								28			R	16		1	1			1
I	4											3	7	5	4	2			2														23				32	1			2	1	1
	8					1		1	1	2	2	2	2	3			1																15				64	3
R	16		1	1			1			1																							4
	32	2	1		2	1	1																										7					4	1	1	2	1	2	0	0	0	0	3	5
	64	3			1																												7
																																	4
		5	2	1	3	2	2	1	1	3	2	6	10	9	7	14	15	26	30	21	19	19	14	8	12	7	4	3	1		1	1	249
Green fill :	Median zone diameter for the respective MIC value
[truncated: 43 more columns]

## Sheet: Overall comparison
Table S7. Overall comparison of different antimicrobial susceptibility testing methods with BMD for carbapenems
Antibiotic	Method	EA (%)	Bias (%)	CA (%)	ME (%)	VME (%)
Ertapenem	Broth microdilution	-	-	-	-	-
	Disk diffusion	-	-	229/249 (92.0)	20/51 (39.2)	0 (0.0)
	Gradient test (ETEST)	226/249 (90.8)	5.2	231/249 (92.8)	9/51 (17.6)	9/198 (4.5)
	VITEK 2 AST-N223	180/228 (78.9)	58.4	204/228 (89.5)	17/43 (39.5)	7/185 (3.8)
	VITEK 2 AST-N428	198/248 (79.8)	32.1	217/248 (87.5)	17/51 (33.3)	14/197 (7.1)
	VITEK 2 AST-N432	197/249 (79.1)	37.2	220/249 (88.4)	18/51 (35.3)	11/198 (5.4)
Imipenem*	Broth microdilution	-	-	-	-	-
	Disk diffusion	-	-	193/249 (77.5)	4/208 (1.9)	0 (0.0)
	Gradient test (ETEST)	217/249 (87.1)	23.4	211/249 (84.7)	8/208 (3.8)	0 (0.0)
	VITEK 2 AST-N223	193/221 (87.3)	14.8	192/221 (86.9)	7/185 (3.8)	2/20 (10.0)
	VITEK 2 AST-N428	217/245 (88.6)	(-)10.0	208/245 (84.9)	4/204 (2.0)	4/23 (17.4)
Meropenem	Broth microdilution	-	-	-	-	-
	Disk diffusion	-	-	207/249 (83.1)	0 (0.0)	0 (0.0)
	Gradient test (ETEST)	231/249 (92.8)	3.3	230/249 (92.4)	0 (0.0)	0 (0.0)
	VITEK 2 AST-N223	189/228 (82.9)	16.1	196/228 (86.0)	0 (0.0)	0 (0.0)
	VITEK 2 AST-N428	218/249 (87.6)	5.2	222/249 (89.2)	0 (0.0)	0 (0.0)
	VITEK 2 AST-N432	203/249 (81.5)	12.2	215/249 (86.3)	0 (0.0)	0 (0.0)
CA: categorical agreement; EA: Essential agreement; ME: major error; VME: very major error. *Imipenem is not available on the AST-N432 card, EA (%) and CA (%) bolded when ≥90%. Bias is the difference between the percentage of test results that are greater than the reference method and the percentage of results that are smaller. A bias value > 30% indicates that the MIC determined by the respectiv…

## Sheet: Comparison between groups
Table S8. Comparison of different antimicrobial susceptibility testing methods with BMD for carbapenems including comparison between the two groups
Antibiotic	Method	EA (%)				CA (%)				ME(%)				VME (%)
		OXA-48-like	Control	p^		OXA-48-like	Control	p^		OXA-48-like	Control	p^^		OXA-48-like	Control	p^^
Ertapenem	Broth microdilution	-	-			-	-			-	-			-	-
	Disk diffusion	-	-			100/107 (93.5)	129/142 (90.8)	0.6062		7/14 (50.0)	13/37 (35.1)	0.3554		0 (0.0)	0 (0.0)	-
	Gradient test (ETEST)	99/107 (92.5)	127/142 (89.4)	0.5407		105/107 (98.1)	126/142 (88.7)	0.009659		0 (0.0)	9/37 (24.3)	0.04935		2/93 (2.2)	7/105 (6.7)	0.177
	VITEK 2 AST-N223	81/104 (77.9)	99/124 (79.8)	0.8435		101/104 (97.1)	103/124 (83.1)	0.001252		3/13 (23.1)	14/30 (46.7)	0.1874		0 (0.0)	7/94 (7.4)	0.01397
	VITEK 2 AST-N428	93/106 (87.7)	106/142 (74.6)	0.0118		102/106 (96.2)	115/142 (81.0)	<0.001		3/14 (21.4)	14/37 (37.8)	0.3337		1/92 (1.1)	13/105 (12.4)	0.001713
	VITEK 2 AST-N432	88/107 (82.2)	105/142 (73.9)	0.1617		102/107 (95.3)	118/142 (83.1)	0.005465		3/14 (21.4)	15/37 (40.5)	0.3259		2/93 (2.2)	9/105 (8.6)	0.0634
Imipenem*	Broth microdilution	-	-			-	-			-	-			-	-
	Disk diffusion	-	-			64/107 (59.8)	129/142 (90.8)	<.0001		4/83 (4.8)	0 (0.0)	0.02426		0 (0.0)	0 (0.0)	-
	Gradient test (ETEST)	92/107 (86.0)	125/142 (88.0)	0.7745		84/107 (78.5)	127/142 (89.4)	0.02804		5/83 (6.0)	3/125 (2.4)	0.2704		0 (0.0)	0 (0.0)	-
	VITEK 2 AST-N223	86/102 (84.3)	107/119 (89.9)	0.2959		83/102 (81.4)	109/119 (91.6)	0.04092		5/81 (6.2)	2/104 (1.9)	0.2429		0 (0.0)	2/10 (20.0)	0.4737
	VITEK 2 AST-N428	95/105 (90.5)	119/140 (85.0)	0.2959		81/105 (77.1)	127/140 (90.7)	0.005859		2/81 (2.5)	2/123 (1.6)	0.6501		1/13 (7.7)	3/10 (30.0)	0.2806
Meropenem	Broth microdilution	-	-			-	-			-	-			-	-
	Disk diffusion	-	-			87/107 (81.3)	120/142 (84.5)	0.6197		0 (0.0)	0 (0.0)	-		0 (0.0)	0 (0.0)	-
	Gradient test (ETEST)	100/107 (93.5)	131/142 (92.3)	0.9075		102/107 (95.3)	128/142 (90.1)	0.1988		0 (0.0)	0 (0.0)	-		0 (0.0)	0 (0.0)	-
	VITEK 2 AST-N223	79/107 (76.0)	110/124 (88.7)	0.01781		82/104 (78.8)	114/124 (91.9)	0.008226		0 (0.0)	0 (0.0)	-		0 (0.0)	0 (0.0)	-
	VITEK 2 AST-N428	88/107 (82.2)	126/142 (88.7)	0.2026		89/107 (83.2)	133 /142 (93.7)	0.01518		0 (0.0)	0 (0.0)	-		0 (0.0)	0 (0.0)	-
	VITEK 2 AST-N432	78/107 (72.9)	125/142 (88.0)	0.003968		82/107 (76.6)	133 /142 (93.7)	<0.001		0 (0.0)	0 (0.0)	-		0 (0.0)	0 (0.0)	-
CA: categorical agreement; EA: Essential agreement; ME: major error; VME: very major error. *Imipenem is not available on the AST-N432 card, EA (%) and CA (%) bolded when ≥90%. ; ^Pearson’s Chi-squared test; ^^Mann-Whitney U test Bias is the difference between the percentage of test results that are greater than the reference method and the percentage of results that are smaller. A bias value > 3…
